# Supplementary material for: Combining 24-Hour Continuous Monitoring of Time-Locked Heart Rate, Physical Activity and Gait in Older Adults: Preliminary Findings
Source: Sensors (Basel). 2025 Mar 20;25(6):1945. doi: 10.3390/s25061945 (PMC11946096; doi:10.3390/s25061945)
Supplement: Supplementary file 1 [file sensors-25-01945-s001.zip]

Archive with 1 entries (1 files):
- sensors-3462966-supplementary.pdf
